# Supplementary material for: An Efficient Approach for the Development of Locus Specific Primers in Bread Wheat (Triticum aestivum L.) and Its Application to Re-Sequencing of Genes Involved in Frost Tolerance
Source: PLoS One. 2015 Nov 13;10(11):e0142746. doi: 10.1371/journal.pone.0142746 (PMC4643983; doi:10.1371/journal.pone.0142746)
Supplement: S1 Table — (XLSX) [file pone.0142746.s002.xlsx]

## Sheet: Tabelle1
S1 Table. Plant material of NT- and Deletion-lines.
Name	Modification	Chromosome
NT-lines
TA 3257	(N1A-T1B)	1A
TA 3260	(N1B-T1D)	1B
TA 3262	(N1D-T1B)	1D
TA 3263	(N2A-T2B)	2A
TA 3266	(N2B-T2D)	2B
TA 3268	(N2D-T2B)	2D
TA 3270	(N3A-T3D)	3A
TA 3271	(N3B-T3A)	3B
TA 3274	(N3D-T3B)	3D
TA 3277	(N4A-T4B)	4A
TA 3275	(N4B-T4A)	4B
TA 3279	(N4D-T4B)	4D
TA 3063	(N5A-T5D)	5A
TA 3065	(N5B-T5D)	5B
TA 3067	(N5D-T5B)	5D
TA 3152	(N6A-T6B)	6A
TA 3155	(N6B-T6D)	6B
TA 3157	(N6D-T6B)	6D
TA 3281	(N7A-T7D)	7A
TA 3283	(N7B-T7A)	7B
TA 3286	(N7D-T7B)	7D
Deletion-lines
TA 4519 Line 6	CSdel 2BL-6	2BL
TA 4518 Line 1	CSdel 2BS-1	2BS
TA 4518 Line 3	CSdel 2BS-3	2BS
TA 4518 Line 4	CSdel 2BS-4 del 2BL-4 del 3DL-2	2BS
TA 4521 Line 9	CSdel 2DL-9	2DL
TA 4520 Line 5	CSdel 2DS-5	2DS
TA 4533 Line 13	CSdel 4DL-13	4DL
TA 4533 Line 9	CSdel 4DL-9 del 1BS-18	4DL
TA 4532 Line 1	CSdel 4DS-1	4DS
TA 4532 Line 3	CSdel 4DS-3	4DS
TA 4541 Line 8	CSdel 6AL-8 del 1BL-2 del 4DS-2	4DS/6AL
TA 4535 Line 12	CSdel 5AL-12	5AL
TA 4535 Line 17	CSdel 5AL-17	5AL
TA 4535 Line 23	CSdel 5AL-23	5AL
TA 4534 Line 3	CSdel 5AS-3	5AS
TA 4534 Line 10	CSdel 5AS-10 del 1BL-3 del 6DL-11	5AS/6DL
TA 4537 Line 9	CSdel 5BL-9	5BL
TA 4537 Line 16	CSdel 5BL-16	5BL
TA 4536 Line 5	CSdel 5BS-5	5BS
TA 4536 Line 6	CSdel 5BS-6	5BS
TA 4536 Line 8	CSdel 5BS-8	5BS
TA 4536 Line 4	CSdel 5BS-4 del 7AS-1	5BS/7AS
TA 4539 Line 1	CSdel 5DL-1	5DL
TA 4539 Line 5	CSdel 5DL-5	5DL
TA 4539 Line 7	CSdel 5DL-7	5DL
TA 4538 Line 5	CSdel 5DS-5	5DS
TA 4531 Line 5	CSdel 4BL-5 del 6AL-4	6AL
TA 4540 Line 1	CSdel 6AS-1	6AS
TA 4543 Line 3	CSdel 6BL-3	6BL
TA 4543 Line 5	CSdel 6BL-5	6BL
TA 4543 Line 6	CSdel 6BL-6	6BL
TA 4542 Line 2	CSdel 6BS-2	6BS
TA 4542 Line 3	CSdel 6BS-3 del 6DL-12	6BS/6DL
TA 4528 Line 4	CSdel 4AS-4 del 6DL-10	6DL
TA 4545 Line 6	CSdel 6DL-6	6DL
TA 4544 Line 4	CSdel 6DS-4 del 1BS-19	6DS
TA 4544 Line 6	CSdel 6DS-6	6DS
TA 4526 Line 6	CSdel 3DS-6 del 4AL-11 del 7AL-18	7AL
TA 4529 Line 13	CSdel 4AL-13 del 7AL-21	7AL
TA 4547 Line 1	CSdel 7AL-1	7AL
TA 4511 Line 5	CSdel 1AL-5 del 7AS-5	7AS
TA 4546 Line 8	CSdel 7AS-8 del 7AL-17	7AS/7AL
TA 4524 Line 8	CSdel 3BS-8 del 4AS-3 del 7BL-10	7BL
TA 4549 Line 7	CSdel 7BL-7 del 1DS-3	7BL
TA 4529 Line 5	CSdel 4AL-5 del 7BL-6	7BL
TA 4548 Line 1	CSdel 7BS-1	7BS
