# Supplementary material for: An Efficient Approach for the Development of Locus Specific Primers in Bread Wheat (Triticum aestivum L.) and Its Application to Re-Sequencing of Genes Involved in Frost Tolerance
Source: PLoS One. 2015 Nov 13;10(11):e0142746. doi: 10.1371/journal.pone.0142746 (PMC4643983; doi:10.1371/journal.pone.0142746)
Supplement: S2 Table — Primer names with † are developed in course of this work but published from Keilwagen et al. [53]. Primer names with * as already published were used in combination with primers with † and without labels. 1[86]; 2[73]; 3[87]; 4[81]; 5[37]; 6 [53]. †Primers published in Keilwagen et al. [53]. *Already published primers (XLSX) [file pone.0142746.s003.xlsx]

## Sheet: Tabelle1
S2 Table. Candidate gene specific primers, primer specificity, PCR fragments, used polymerases, cycler programs and primers for fragment re-sequencing.
Fragment	Primer name	Primer sequence (5` - 3`)	Polymerase	Cycler program no.	Primer specificity	Sequencing primer
Cbf1	AF376136_s1	TTTTTGACGCTGCAACTGAT	FIRE Pol.	4	unspecific	Yes
	AF376136_as709	TTTACCGAGGGAGTAGTTTCCA			5D specific	Yes
Cbf5	TmCBF5_F *2	CGATGCAAAGTGTGCAATTC	Bioline	4	n.a	Yes
	AY951947_as1691	ACTAGCTCATGCGAATATGGTGT			n.a	Yes
Cbf7	AY785904_s4	TTCTAGTCCACCTAGCTACAGGC	Bioline	5	unspecific	Not good for sequencing
	AY785904_as926	CACTAGCAAAGCAATTCATGAGC			2A/2B specific	Not good for sequencing
Cbf10	AY951950_s1522	ACATCTCACACACTCCACAGATG	Bioline	10	5A specific	Yes
	Cbf4B_R *3	GCAGAATCGGCTACAAGCTCCAG			5A/5B specific	Yes
Cbf13	Cbf5_F *3	CAGAGCAGAATCAGATGGGGAATC	FIRE Pol.	10	5A/5B specific	Yes
	AY951951_as1964	GCTAAGCTCACACTCCTCGATAA			5A specific	Yes
Cbf14	AY951948_s_565	TAAACTCGCTGCTTAATTACCCC	Bioline	4	5A specific	Yes
	AY951948_as_1312	ATATTTGGTGGAACAGAAGCAGA			5A specific	Yes
	AY951948_s_528	CAGCATCCATCTCTCTCAAATCT	Bioline	4	5A/5D specific	No
	AY951948_as_1299	CAGAAGCAGAGAAACCGTCTAAA			5A specific	No
	AY951948_s_565	TAAACTCGCTGCTTAATTACCCC	Bioline	4	5A specific	No
	AY951948_as_1299	CAGAAGCAGAGAAACCGTCTAAA			5A specific	No
	AY951948_s_528	CAGCATCCATCTCTCTCAAATCT	Bioline	4	5A/5D specific	No
	AY951948_as_1312	ATATTTGGTGGAACAGAAGCAGA			5A specific	No
Cbf15	EF028765_s_90	ACCGACCACCTGCAGTACC	Bioline	4	5A specific	Yes
	EF028765_as_875	TTGTTCCATGCATAGAGTCAAAG			unspecific	Yes
Cbf18	AY951946_s400	CGTATAAATACGCACACGCACTA	Bioline	8	6A specific	Yes
	AY951946_as1445	ACATGGTGGAGGGATCTTTTTAT			6A specific	Yes
Dhn1	ScDhn1_F *1	CCACGTAGCACGCACGCTGT	Bioline	1	n.a	Yes
	AF043087_as1808	TCGGAACATAGAGAAGACACACA			n.a	Yes
Vrn-A1b	VRN1-A_F *4	GAAAGGAAAAATTCTGCTCG	FIRE Pol.	1	5A specific	Yes
	AY747600_as1083	GATTACCGTCTTAACCCTTCCAC			5A specific	Yes
Vrn-A1c	AY747600_s9072	CATGAAACAACGCATTACAGAAA	FIRE Pol.	1	5A specific	Yes
	AY747600_as10169	CAGATAGAACTGGTTGGATCCCT			5A specific	Yes
Vrn-A1d	AY747600_s_10698	TTTCTGTCATTGTTCCTTCCTGT	FIRE Pol.	1	5A specific	Yes
	AY747600_as_11318	CAAGCTAAGGCTTCATGACAAGT			5A specific	Yes
	AY747600_s_10718	TGTCCCACCCAAAGTTAGTAATG	Bioline	12	5A/5D specific	No
	AY747600_as_11390	AACGATGTAATGAGGTTACGTGC			5A specific	No
	AY747600_s_10698	TTTCTGTCATTGTTCCTTCCTGT	Bioline	12	5A specific	No
	AY747600_as_11390	AACGATGTAATGAGGTTACGTGC			5A specific	No
	AY747600_s_10718	TGTCCCACCCAAAGTTAGTAATG	FIRE Pol.	1	5A/5D specific	No
	AY747600_as_11318	CAAGCTAAGGCTTCATGACAAGT			5A specific	No
Vrn-A1e	AY747600_s_11297	CTTGTCATGAAGCCTTAGCTTGT	FIRE Pol.	8	5A specific	Yes
	AY747600_as_12066	GCTGCAGCTTGCTACTTTACTCT			unspecific	Yes
	AY747600_s_11297	CTTGTCATGAAGCCTTAGCTTGT	FIRE Pol.	8	5A specific	No
	AY747600_as_12099	AAACTGAGGTGGACAAAGTGAAA			unspecific	No
Vrn-B1b	AY747603_s18	AGGCCTAGGGTACAGTAGAATAGTAG	FIRE Pol.	1	5B specific	Yes
	AY747606_as820	CAAACGGAATCAACCAAACAG			5A/5D specific	Yes
Vrn-B1c	AY747603_s3097	TCTGAGCAGAATTATACTTACCTTGC	FIRE Pol.	1	5B specific	Yes
	AY747606_as9488	AGATCATCTGATATCGGCAAAAA			5D specific	Yes
Vrn-B1d	AY747603_s_4783	CCTTCCTGTTCCACTCAAAGTTA	FIRE Pol.	10	5B specific	Yes
	AY747603_as_5249	TTTTTAACTGTGAAGAGCATATGACTAA			unspecific	Yes
Vrn-B1e	AY747603_s5134	AAACAAGAAAAACACTTGCAGAGA	Bioline	1	5A/5B specific	Yes
	AY747603_as6211	ATTACATGGTAAATTGAGCCCAG			5B/5D specific	Yes
Vrn-D1b	AY747606_s6	TTCCCTTCTACTAGGCATAGGGT	FIRE Pol.	1	5D specific	Yes
	AY747606_as820	CAAACGGAATCAACCAAACAG			5A/5D specific	Yes
Vrn-D1c	AY747606_s8129	GTGTTGGTAGAAGGCTAGAAGCA	Bioline	1	5D specific	Yes
	AY747606_as9488	AGATCATCTGATATCGGCAAAAA			5D specific	Yes
Vrn-D1d	AY747606_s10179	GACCTCACGCCAATTTTTGT	Bioline	1	5D specific	Yes
	AY747606_as11608	TACGAAACAATTTAGACCGGTTG			5A/5D specific	Yes
Vrn-D1e	AY747606_s11586	CAACCGGTCTAAATTGTTTCGTA	FIRE Pol.	1	5D specific	Yes
	AY747606_as12291	TTAATTCACATAAACAACATCCCACTA			5D specific	Yes
Vrn2a	AY485977_s306	AAACAAGCAAACGTTGGAGTTAG	FIRE Pol.	1	4D specific	Yes
	AY485977_as1282	AATAAGCAATTTCCTGATGCAAA			4D specific	Yes
Vrn2b	AY485977_s_1542	CAACACTGAATGAAAATGGATCA	FIRE Pol.	8	4D specific	No
	AY485977_as_1985	GAACCATCCGAGGTGAAGTTTA			4D specific	No
	AY485977_s_1542	CAACACTGAATGAAAATGGATCA	FIRE Pol.	8	4D specific	No
	AY485977_as_1972	TGAAGTTTACTAGGATCATGGGG			4D specific	No
	AY485977_s_1439	CCATAGAGCAATTGAGTTTGGAC	FIRE Pol.	21	unspecific	No
	AY485977_as_1972	TGAAGTTTACTAGGATCATGGGG			4D specific	No
Vrn2a/b	AY485977_s306	AAACAAGCAAACGTTGGAGTTAG	Bioline	9	4D specific	Yes
	AY485977_as_1972	TGAAGTTTACTAGGATCATGGGG			4D specific	Yes
Vrn3a	DQ890162_s_1430	AAGGAGTACTAGAGCGGCGAG	FIRE Pol.	12	7B/7D specific	No
	DQ890162_as_1915	TGTGGTGAGCACTTTCAGAGATA			7B specific	No
	DQ890162_s_1552	TTCCTCAATTCACAGCTTACTCC	FIRE Pol.	12	7B/7D specific	Yes
	DQ890162_as_1915	TGTGGTGAGCACTTTCAGAGATA			7B specific	Yes
Vrn3b	DQ890162_s2159	TCTTAAATACTCTCTCCGTCCGA	Bioline	18	7B specific	Yes
	DQ890162_as3153	AAGCCATTGATCTAGGGTTCAC			7B specific	Yes
	DQ890162_s2396	GAAGTACACTTATTCGTGGACGG	FIRE Pol.	19	7B specific	No
	DQ890162_as3153	AAGCCATTGATCTAGGGTTCAC			7B specific	No
Vrn3a/b	DQ890162_s_1552	TTCCTCAATTCACAGCTTACTCC	FIRE Pol.	11	7B/7D specific	No
	DQ890162_as3153	AAGCCATTGATCTAGGGTTCAC			7B specific	No
Cab b	contig22616_s209	TTTTGCGAAAGCACACTTATACA	FIRE Pol.	1	n.a	Yes
	contig22616_as938	GAAGCATCGCCAGCTATAAATAC			n.a	Yes
Cab d	contig22616_s209	TTTTGCGAAAGCACACTTATACA	FIRE Pol.	17	n.a	No
	contig22616_as828	CAGTTGCAGCAGAGAGATTCTT			n.a	No
Dem	CD937801_s29	ATACCATCGGCAACTCCTCTG	Bioline	1	n.a	Yes
	contig1013618_as520	CCATTATGGATAGCGAAATTTGA			n.a	Yes
Tacr7 b	contig4120743_s26	CAACCAAAACTCGCCTATAAAAG	FIRE Pol.	1	unspecific	Yes
	contig2688312_as455	AATCGGAGAGGAAGCTCTCTTTA			2B specific	Yes
Tacr7 c	contig4120743_s271	CGAGGAGAAGGTTTGGGGTT	FIRE Pol.	1	2B/2D specific	No
	contig2688312_as455	AATCGGAGAGGAAGCTCTCTTTA			2B specific	No
Tacr7 d	BJ246882_s196	GTCGGCGAGGAGAAGGTTTT	FIRE Pol.	1	2B specific	No
	contig2688312_as455	AATCGGAGAGGAAGCTCTCTTTA			2B specific	No
Ppd-B1c	DQ885757_s11028	TCCTTCCAGCTTACTAGTGCATC	FIRE Pol.	1	unspecific	Yes
	DQ885757_as11954	ATCACCTGGAAAACATATTGGAA			2B specific	Yes
Ppd-B1d	DQ885757_s11883	AACTGAACCAAAAGCCTGCTACT	FIRE Pol.	1	2B specific	Yes
	DQ885757_as12453	GTACCTTGCAAAGAATGAAAACG			unspecific	Yes
Ppd-B1e	DQ885757_s_12390	CCTTTGTGAATCCTTAAATCATCC	FIRE Pol.	10	unspecific	Yes
	DQ885757_as_13162	AACAGAGAACAAACGAAATCGG			2B specific	Yes
Ppd-B1f	DQ885757_s_13184	GGGCTTATTCATGATAGCTGATG	FIRE Pol.	13	2B specific	Yes
	DQ885757_as_13562	ATCGACTCCGCACTTCTACTATG			2A/2B specific	Yes
	DQ885757_s_13148	CGTTTGTTCTCTGTTCTTCGTTT	FIRE Pol.	12	2A/2B specific	No
	DQ885757_as_13625	ACCGTTACACAGGTTCAGACATT			2B specific	No
	DQ885757_s_13184	GGGCTTATTCATGATAGCTGATG	Bioline	13	2B specific	No
	DQ885757_as_13625	ACCGTTACACAGGTTCAGACATT			2B specific	No
	DQ885757_s_13148	CGTTTGTTCTCTGTTCTTCGTTT	Bioline	13	2A/2B specific	No
	DQ885757_as_13562	ATCGACTCCGCACTTCTACTATG			2A/2B specific	No
Ppd-D1 Prom	DQ885766_s3601 †6	CTTGTCCAACTCCCAATCTAGTG	FIRE Pol.	1	2D specific	Not sequenced
	DQ885766_as4689 †6	TCCTCCCCTGTTTCTTTTTACTC			2D specific	Not sequenced
	DQ885766_s4578	TCGTCCATCCAAAGATACTGATT	Bioline	4	2D specific	No
	DQ885766_as5712 †6	AGTACGCTGCCGTGAGTAATAAT			2B/2D specific	No
	DQ885766_s4450 †6	CATACTCCCTCCGTTTCTTCTTT	FIRE Pol.	6	2D specific	Not sequenced
	DQ885766_as5712 †6	AGTACGCTGCCGTGAGTAATAAT			2B/2D specific	Not sequenced
	DQ885766_s4578	TCGTCCATCCAAAGATACTGATT	FIRE Pol.	6	2D specific	No
	DQ885766_as5700	TGAGTAATAATCGAACCTCGGTC			2B/2D specific	No
Ppd-D1a	DQ885766_s5689	ATTATTACTCACGGCAGCGTACT	FIRE Pol.	7	2B/2D specific	No
	DQ885766_as6299 †6	TACTGAAACATTTTAGGGCCAAG			2D specific	No
	DQ885766_s5677 †6	GACCGAGGTTCGATTATTACTCA	FIRE Pol.	8	2B/2D specific	Not sequenced
	DQ885766_as6299 †6	TACTGAAACATTTTAGGGCCAAG			2D specific	Not sequenced
Ppd-D1a2	DQ885766_s5766 †6	CAACATGTTTCCTCTTGGAGC	FIRE Pol.	1	2A/2D specific	Not sequenced
	DQ885766_as6535 †6	GAACAGAGTCAAACACCATCAGA			2D specific	Not sequenced
Ppd-D1b	DQ885766_s6298	TATCAGGTTCATTTGCTTCAGTG	FIRE Pol.	14	2A/2D specific	No
	DQ885766_as7002 †6	ATGGACAAATTGACCTCTAGTGC			unspecifc	No
	DQ885766_s6277 †6	CTTGGCCCTAAAATGTTTCAGTA	Bioline	6	2D specific	Not sequenced
	DQ885766_as7002 †6	ATGGACAAATTGACCTCTAGTGC			unspecifc	Not sequenced
	DQ885766_s6277 †6	CTTGGCCCTAAAATGTTTCAGTA	Bioline	20	2D specific	No
	DQ885766_as6963	GCCATTCAGTTTTATCTAGCTTCC			unspecific	No
Ppd-D1c	DQ885766_s7244	TGACAAGTATCTGCATCTGAACC	FIRE Pol.	1	2D specific	No
	DQ885766_as8033 †6	GATTCGCAAAGGACACTGATATT			unspecific	No
Ppd-D1d	DQ885766_s6939 †6	GGAAGCTAGATAAAACTGAATGGC	FIRE Pol.	10	2D specific	Yes
	DQ885766_as8033 †6	GATTCGCAAAGGACACTGATATT			unspecific	Yes
Ppd-D1e	DQ885766_s8011 †6	AATATCAGTGTCCTTTGCGAATC	FIRE Pol.	1	2A/2D specific	Yes
	Ppd-D1exon8_R1 *5	gtctaaatagtaggtactagg			2D specific	Yes
Ppd-D1 3`UTR	DQ885766_s8771	CTGCTCTCTGTTCTTGGTTTCAT	FIRE Pol.	1	2D specific	Yes
	DQ885766_as9720	ACCTCCCTGACGAAAAGCTC			2D specific	Yes
No.	Cycler program
1	TD 62-56	94°C 5 min.			final	94°C 5 min.
		12x	94°C 30 s			30x	94°C 30 s
			62°C - 56°C 30 s	-0,5°C/cycl.			56°C 30 s
			72°C 30 s				72°C 30 s
		72°C 10 min.				72°C 10 min.
2	TD 66-62	94°C 5 min.			final	94°C 5 min.
		8x	94°C 30 s			30x	94°C 30 s
			66°C - 62°C 30 s	-0,5°C/cycl.			62°C 30 s
			72°C 30 s				72°C 30 s
		72°C 10 min.				72°C 10 min.
3		96°C 10 min.
		38x	96°C 1 min.
			58°C 45 s
			72°C 1 min.
		72°C 15 min.
4		96°C 10 min.
		38x	96°C 1 min.
			60°C 45 s
			72°C 1 min.
		72°C 15 min.
5		96°C 10 min.
		45x	96°C 1 min.
			60°C 45 s
			72°C 1 min.
		72°C 15 min.
6		94°C 5 min.
		38x	94°C 30s
			61°C 30 s
			72°C 1 min.
		72°C 10 min.
7		96°C 10 min.
		38x	96°C 1 min.
			61°C 45 s
			72°C 1 min.
		72°C 15 min.
8		96°C 10 min.
		40x	96°C 1 min.
			62°C 45 s
			72°C 1 min.
		72°C 15 min.
9		94°C 5 min.
		40x	94°C 30 s
			62°C 45 s
			72°C 1 min45s
		72°C 10 min.
10		96°C 10 min.
		38x	96°C 1 min.
			63°C 45 s
			72°C 1 min.
		72°C 15 min.
11		96°C 10 min.
		38x	96°C 1 min.
			63°C 45 s
			72°C 1min30s
		72°C 15 min.
12		96°C 10 min.
		38x	96°C 1 min.
			64°C 45 s
			72°C 1 min.
		72°C 15 min.
13		96°C 10 min.
		38x	96°C 1 min.
			65°C 45 s
			72°C 1 min.
		72°C 15 min.
14		96°C 10 min.
		38x	96°C 1 min.
			66°C 45 s
			72°C 1 min.
		72°C 15 min.
15		96°C 10 min.
		38x	96°C 1 min.
			68°C 45 s
			72°C 1 min.
		72°C 15 min.
16		96°C 10 min.
		38x	96°C 1 min.
			55°C 45 s
			72°C 1 min.
		72°C 15 min.
17		94°C 10 min.
		38x	94°C 30 s
			57°C 30 s
			72°C 30 s
		72°C 15 min.
18		94°C 5 min.
		45x	94°C 30 s
			60°C 30 s
			72°C 1 min.
		72°C 10 min.
19		94°C 10 min.
		38x	94°C 30 s
			63°C 30 s
			72°C 30 s
		72°C 10 min.
20		96°C 10 min.
		38x	96°C 1 min.
			65,5°C 45 s
			72°C 1 min.
		72°C 15 min.
21		94°C 5 min.
		40x	94°C 1min.
			65,5°C 1min.
			72°C 1 min.
		72°C 10 min.
Primer names with † are developed in course of this work but published from Keilwagen et al. [54]. Primer names with * as already published were used in combination
with primers with † and without labels.
1[75]; 2[42]; 3[76]; 4[56]; 5[36]; 6[54]
† Primers published from Keilwagen et al. [54]
* Already published primers
