# Supplementary material for: An Efficient Approach for the Development of Locus Specific Primers in Bread Wheat (Triticum aestivum L.) and Its Application to Re-Sequencing of Genes Involved in Frost Tolerance
Source: PLoS One. 2015 Nov 13;10(11):e0142746. doi: 10.1371/journal.pone.0142746 (PMC4643983; doi:10.1371/journal.pone.0142746)
Supplement: S3 Table — Primers assigned † are developed in course of this study and published in Keilwagen et al. [54]. Already published primers with * assigned were used in combination with primers in green and black. The column differences describe the numbers of SNPs/InDels between primers at sequence level of A, B and D genomes. The columns position of InDels and SNPs in 5' to 3`direction describes the position of the differences between primers at sub-genomes (InDels and SNP) from primer 5´ to 3´ end direction. 1[86]; 2[73]; 3[87]; 4[81]; 5[37]; 6 [53]. †Primers published in Keilwagen et al. [53]. *Already published primers. (XLSX) [file pone.0142746.s004.xlsx]

## Sheet: Tabelle1
S3 Table. Primer specificity and mismatches to compared the three sub-genomes of functional and correct localised PCR fragments via in silico alignments.
Gene	NT- and deletion line localization	Primer name	Specificity	A genome			B genome			D genome
				Differences	Position of InDels in 5` to 3' direction	Positions of SNPs in 5` to 3' direction	Differences	Position of InDels in 5` to 3' direction	Positions of SNPs in 5` to 3' direction	Differences	Position of InDels in 5` to 3' direction	Positions of SNPs in 5` to 3' direction
Cbf1	5DL	AF376136_s1	unspecific	no contig available			0			0
		AF376136_as709	5D specific	no contig available			9	1, 2, 4, 5, 6, 9, 10 of 22	13 and 21 of 22	0
Cbf5	7AS	TmCBF5_F *2	n.a	no contig available			no contig available			no contig available
		AY951947_as1691	n.a	0			no contig available			no contig available
Cbf7	2BL	AY785904_s4	unspecific	1		3 of 23	1		3 of 23	0
		AY785904_as926	2A/2B specific	0			0			4	2 of 23	4, 7, 21 of 23
Cbf10	5AL	AY951950_s1522	5A specific	no contig available			3		3, 19, 22 of 23	3		3, 17, 23 of 23
		Cbf4B_R *3	5A/5B specific	no contig available			1		15 of 23	4		8, 9, 14, 15 of 23
Cbf13	5AL	Cbf5_F *3	5A/5B specific	no contig available			0			10	3 and 14 of 24	1, 5, 6, 9, 10, 15, 16, 24 of 24
		AY951951_as1964	5A specific	no contig available			3		16, 19, 20 of 23	3	4 of 23	1 and 20 of 23
Cbf14	5AL	AY951948_s_565	5A specific	0			3	2 of 23	4 and 21 of 23	1		21 of 23
		AY951948_as_1312	5A specific	0			2	21 of 23	20 of 23	2	20 of 23	1 of 23
		AY951948_s_528	5A/5D specific	0			13	6, 7, 8, 9, 13, 18 of 23	1, 4, 5, 14, 16, 19, 21 of 23	0
		AY951948_as_1299	5A specific	0			11	8 bp insertion	7, 11, 13, 16, 17, 18, 20, 21, 22, 23 of 23	3	7 of 23	17 and 22 of 23
Cbf15	5AL	EF028765_s_90	5A specific	no contig available			1		18 of 19	no contig available
		EF028765_as_875	unspecific	0			0			1		1 of 23
Cbf18	6AL	AY951946_s400	6A specific	0			no contig available			3		8, 11, 22 of 23
		AY951946_as1445	6A specific	0			no contig available			inside gap
Dhn1	5DL	ScDhn1_F *1	n.a	no contig available			no contig available			no contig available
		AF043087_as1808	n.a	no contig available			no contig available			no contig available
Vrn-A1	5AL	VRN1-A_F *4	5A specific	0			5	11 of 20	1, 8, 14, 20 of 20	5	11 and 20 of 20	1, 8, 14 of 20
		AY747600_as1083	5A specific	0			3		7, 13, 17 of 23	2		11 and 17 of 23
		AY747600_s9072	5A specific	0			3		9, 11, 13 of 23	2		13 and 20 of 23
		AY747600_as10169	5A specific	0			1		21 of 23	1		21 of 23
		AY747600_s_10698	5A specific	0			2		5 and 11 of 23	2		5 and 11 of 23
		AY747600_as_11318	5A specific	0			3		1, 11, 15 of 23	4		1, 10, 11, 15 of 23
		AY747600_s_10718	5A/5D specific	0			2		4 and 9 of 23	0
		AY747600_as_11390	5A specific	0			1		18 of 23	1		18 of 23
		AY747600_s_11297	5A specific	0			4		8, 12, 22, 23 of 23	5		8, 12, 13, 22, 23 of 23
		AY747600_as_12066	unspecific	0			1		1 of 23	0
		AY747600_as_12099	unspecific	0			0			1		7 of 23
Vrn-B1	5BL	AY747603_s18	5B specific	2		23 and 26 of 26	0			2		5 and 26 of 26
		AY747603_s3097	5B specific	3	5 and 10 of 27	20 of 27	0			10	5, 12, 15, 16, 23 of 27	2, 9, 10, 17, 21 of 27
		AY747603_s_4783	5B specific	2		10 and 15 of 23	0			2		4 and 9 of 23
		AY747603_as_5249	unspecific	1		10 of 28	0			1		10 of 28
		AY747603_s5134	5A/5B specific	1		4 of 24	0			3		18, 21, 23 of 24
		AY747603_as6211	5B/5D specific	5	2 and 20 of 23	4, 8, 22 of 23	0			0
Vrn-D1	5DL	AY747606_s6	5D specific	2		10 and 17 of 23	1		17 of 23	0
		AY747606_as820	5A/5D specific	1		12 of 21	2		2 and 6 of 21	0
		AY747606_s8129	5D specific	8	15 of 23	1, 2, 4, 13, 16, 22, 23 of 23	5	13 and 16 of 23	20, 21, 23 of 23	0
		AY747606_as9488	5D specific	2		4 and 21 of 23	1		21 of 23	0
		AY747606_s10179	5D specific	4	19 of 20	7, 9, 10 of 20	3	19 of 20	9 and 10 of 20	0
		AY747606_as11608	5A/5D specific	1		5 of 23	2		14 and 21 of 23	0
		AY747606_s11586	5D specific	1		19 of 23	2		3 and 10 of 23	0
		AY747606_as12291	5D specific	2	18 of 27	25 of 27	3	20 of 27	24 and 27 of 27	0
Vrn2	4D	AY485977_s306	4D specific	no contig available			4		3, 14, 16, 20 of 23	0
		AY485977_as1282	4D specific	no contig available			3		2, 5, 20 of 23	0
		AY485977_s_1542	4D specific	no contig available			4		3, 5, 17, 20 of 23	0
		AY485977_as_1985	4D specific	no contig available			2		8 and 15 of 22	0
		AY485977_s_1439	unspecific	no contig available			1		1 of 23	1		1 of 23
		AY485977_as_1972	4D specific	no contig available			2		2 and 20 of 23	0
Vrn3	7BS	DQ890162_s_1430	7B/7D specific	2		8 and 18 of 21	0			0
		DQ890162_as_1915	7B specific	13	10, 11, 12, 13, 14,15 18, 19, 20 of 23	6, 21, 22, 23 of 23	0			2		6 and 21 of 23
		DQ890162_s_1552	7B/7D specific	2		21 and 23 of 23	0			1		10 of 23
		DQ890162_s2159	7B specific	10	9 and 23 of 23	10, 12, 13, 14, 16, 17, 19, 20 of 23	0			8	11, 16, 17, 19 of 23	12, 14, 21, 22 of 23
		DQ890162_as3153	7B specific	inside gap			0			2	22 of 22	19 of 22
		DQ890162_s2396	7B specific	inside gap			0			inside gap
Cab	5AL	contig22616_s209	n.a	0			no contig available			no contig available
		contig22616_as938	n.a	no contig available			no contig available			no contig available
		contig22616_as828	n.a	no contig available			no contig available			no contig available
Dem	6BS/6DL	CD937801_s29	n.a	no contig available			no contig available			no contig available
		contig1013618_as520	n.a	no contig available			no contig available			no contig available
Tacr7	2B	contig4120743_s26	unspecific	0			0			0
		contig4120743_s271	2B/2D specific	2	12 of 22	11 of 21	1		12 of 21	1	9 of 21
		contig2688312_as455	2B specific	no contig available			0			2		9 and 17 of 23
		BJ246882_s196	2B specific	1		16 of 20	0			3	1, 2, 4 of 20
Ppd-B1	2BS	DQ885757_s11028	unspecific	1		6 of 23	0			0
		DQ885757_as11954	2B specific	2		18 and 20 of 23	0			8	5 and 16 of 23	13, 18, 19, 20, 21, 23 of 23
		DQ885757_s11883	2B specific	4	10 of 23	15, 21, 22 of 23	0			3		16, 17, 21 of 23
		DQ885757_as12453	unspecific	0			0			0
		DQ885757_s_12390	unspecific	1		7 of 24	0			1		7 of 24
		DQ885757_as_13162	2B specific	1		16 of 22	0			2		9 and 12 of 22
		DQ885757_as_13562	2A/2B specific	1		2 of 23	0			1		16 of 23
		DQ885757_s_13148	2A/2B specific	1		4 of 24	0			7	15 of 23	6, 11, 13, 20, 22, 23 of 23
		DQ885757_as_13625	2B specific	2		1, 8 of 23	0			2		1 and 8 of 23
		DQ885757_s_13184	2B specific	5		3, 4, 7, 11, 16 of 23	0			2		4 and 7 of 23
Ppd-D1	2DS	DQ885766_s3601 †6	2D specific	2		1 and 14 of 23	6	20 of 23	8, 10, 11, 15, 17 of 23	0
		DQ885766_as4689 †6	2D specific	5		1, 8, 17, 20, 23 of 23	7	18 and 23 od 23	1, 6, 9, 12, 13, of 23	0
		DQ885766_s4578	2D specific	7	3 and 20 of 23	1, 10, 12, 14, 17 of 23	7	11, 12, 19 of 23	7, 15, 22, 23 of 23	0
		DQ885766_s4450 †6	2D specific	3		2, 20, 22 of 23	4	17 of 23	1, 8, 20 of 23	0
		DQ885766_as5712 †6	2B/2D specific	2		16 and 20 of 23	0			0
		DQ885766_as5700	2B/2D specific	2		4 and 8 of 23	0			0
		DQ885766_s5689	2B/2D specific	2		4 and 8 of 23	0			0
		DQ885766_s5677 †6	2B/2D specific	2		16 and 20 of 23	0			0
		DQ885766_as6299 †6	2D specific	2		17 and 21 of 23	4		13, 17, 19, 21 of 23	0
		DQ885766_s5766 †6	2A/2D specific	1		5 of 21	1		21 of 21	0
		DQ885766_as6535 †6	2D specific	3	9 of 23	8 and 12 of 23	6	4 and 15 of 23	3, 7, 9, 11 of 23	0
		DQ885766_s6298	2A/2D specific	0			5	20 of 23	9, 15, 16, 18 of 23	0
		DQ885766_s6277 †6	2D specific	2		3 and 7 of 23	4		3, 5, 7, 11 of 23	0
		DQ885766_as7002 †6	unspecifc	1		13 of 23	0			0
		DQ885766_as6963	unspecific	1		1 of 24	1		3 of 24	0
		DQ885766_s7244	2D specific	2		4 and 23 of 23	2		4 and 23 of 23	0
		DQ885766_s6939 †6	2D specific	1		24 of 24	1		22 of 24	0
		DQ885766_as8033 †6	unspecific	0			1		6 of 23	0
		DQ885766_s8011 †6	2A/2D specific	0			1		18 of 23	0
		Ppd-D1exon8_R1 *5	2D specific	4	10, 11, 12 of 21	13 of 21	4	18 of 21	13, 20, 21 of 21	0
		DQ885766_s8771	2D specific	3		1, 4, 16 of 23	3		1, 4, 16 of 23	0
		DQ885766_as9720	2D specific	7		3, 6, 8, 9, 10, 13, 20 of 20	4		8, 11, 17, 20 of 20	0
Primers assigned † are developed in course of this study and published in Keilwagen et al. [54]. Already published primers with * assigned were used in combination with primers in green and black. The column differences describe the numbers of SNPs/InDels between primers at sequence level of A, B and D genomes. The columns position of InDels and SNPs
in 5' to 3` direction describes the position of the differences between primers at sub-genomes (InDels and SNP) from primer 5´ to 3´ end direction.
1[75]; 2[42]; 3[76]; 4[56]; 5[36]; 6[54]
† Primers published from Keilwagen et al. [54]
* Already published primers
